# Supplementary material for: Dysregulated Adaptive Immune Responses to SARS-CoV-2 in Immunocompromised Individuals
Source: Microorganisms. 2025 May 6;13(5):1077. doi: 10.3390/microorganisms13051077 (PMC12114339; doi:10.3390/microorganisms13051077)
Supplement: Supplementary file 1 [file microorganisms-13-01077-s001.zip]

Archive with 1 entries (1 files):
- microorganisms-3558074-supplementary.pdf
